# Supplementary material for: SAMD1 suppresses epithelial–mesenchymal transition pathways in pancreatic ductal adenocarcinoma
Source: PLoS Biol. 2024 Aug 13;22(8):e3002739. doi: 10.1371/journal.pbio.3002739 (PMC11343471; doi:10.1371/journal.pbio.3002739)
Supplement: S1 Table — (XLSX) [file pbio.3002739.s013.xlsx]

## Sheet: Tabelle1
Antibody	Source	Catalogue number
FBXO11	Novus Biologicals	NB100-59826
FLAG	Merck	F3165
H3K4me2	Diagenode	C15410035
H3K4me3	Diagenode	C15410003
HA	Merck	11867423
KDM1A	Abcam	AB17721
Mouse (goat) Alexa Fluor 488	Thermo Fisher Scientific	A-11001
Mouse (sheep)HRP	GE Healthcare	NA931
N-Cadherin	Thermo Fisher Scientific	33-3900
Rabbit (donkey)HRP	GE Healthcare	NA934
Rabbit (goat) Alexa Fluor 488	Thermo Fisher Scientific	A-11008
Rat (goat) Alexa Fluor 546	Thermo Fisher Scientific	A-11081
Rat (goat) HRP	GE Healthcare	NA935
SAMD1	Bethyl	A303-578A
SAMD1	selfmade	-
Tubulin	Merck	MAB3408
