# Supplementary material for: SAMD1 suppresses epithelial–mesenchymal transition pathways in pancreatic ductal adenocarcinoma
Source: PLoS Biol. 2024 Aug 13;22(8):e3002739. doi: 10.1371/journal.pbio.3002739 (PMC11343471; doi:10.1371/journal.pbio.3002739)
Supplement: S2 Table — (XLSX) [file pbio.3002739.s014.xlsx]

## Sheet: Tabelle1
RT-qPCR Primers
Name	Sequence (5'-3')
RT hGAPDH f	AGCCACATCGCTCAGACAC
RT hGAPDH r	GCCCAATACGACCAAATCC
RT hL3MBTL3 f	CATGAAGCCAGAGGTGCCCG
RT hL3MBTL3 r	GCGCAAGGGCAGACATGGAA
RT hCDH2 f	TGGGAATCCGACGAATGGATGAAAG
RT hCDH2 r	GGTGGAGCTGTGGGGTCATTGTCAG
RT hMTSS1 f	CCCCTGCTGCTCTGAGGACA
RT hMTSS1 r	GCTGGACGCTTGGCTTGGAA
RT hMMP15 f	GACAATGAGCGCCTGCGGAT
RT hMMP15 r	CCCCAAAGTCCCCATCCCCA
RT hSFMBT1 f	TCACCTGGACAGTAACCCCT
RT hSFMBT1 r	TCTTGAACAGTGGGAAGGGT
RT hCBLN1 f	GAACGCAGCACTTTCATCGC
RT hCBLN1 r	ATCAAGTTTCCCCGCTCCAG
RT hNANOS1 f	CGGAACAACAAGGAGGCGAT
RT hNANOS1 r	AGAGCGGGCAGTACTTGATG
RT hBMP2 f	ACTGCCACGGAGAATGCCCT
RT hBMP2 r	GTCGGGACACAGCATGCCTT
RT hBMP4 f	TAAGCATCACTCACAGCGGG
RT hBMP4 r	GCACAATGGCATGGTTGGTT
RT hBMP7 f	CGCTGGATGGGCAGAGCATC
RT hBMP7 r	TTCTGGCTGCGCTGTTTGCT
RT hNTN1 f	GGAGGGCTACTACCGCGACA
RT hNTN1 r	GCAGGTGATACCCGTCACGC
RT hSOX4 f	CAACTCCAAACCGGCGCAGA
RT hSOX4 r	GCCTGCCAGGATGAGCTTGG
RT hSOX9 r	GTCGGTTTTGGGGGTGGTGG
RT hSOX9 f	GACGCACATCTCCCCCAACG
RT hWNT5A f	ACCTGCACAACAACGAGGCC
RT hWNT5A r	CAACTTGCCCCGGCTGTTGA
RT hWNT11 f	CCACGGGACACAAGACAGGC
RT hWNT11 r	GCAGACATAGCGCTCCACGG
RT hVCAN f	CGCACATGGGATGCAGCTGA
RT hVCAN r	AGCTGTCTGGCTGGTTGGGT
RT hZEB1 f	AGGATGACCTGCCAACAGACCA
RT hZEB1 r	TCCTTTCTGTCATCCTCCCAGCA
ChIP-qPCR Primers
Name	Sequence (5'-3')
ChIP hL3MBTL3 f	CACCAGCGCAGTTTCCCCTC
ChIP hL3MBTL3 r	TTCTGTCCCTCCCCTCCCCT
ChIP hCDH2 f	GAGGAAGCAAAACCACGAGC
ChIP hCDH2 r	AGAGATCAAGGAGCTGGGGA
ChIP hCBLN1 f	TCGCACTCCGGGACTAGCGT
ChIP hCBLN1 r	GCGCCGGCTGCATCAATAAT
ChIP hMMP15 f	GTAAACGGACCGCCCACCTG
ChIP hMMP15 r	GAGAGAGCAAGCGAGCCAGC
ChIP hNANOS1 f	GCTCTGGTCTGCAGCCAATG
ChIP hNANOS1 r	TTATCGGGCCCACTCCTCCC
ChIP hMYC -3000 f	AACCTCCACTGCCAGAAGTCCTTA
ChIP hMYC -3000 r	GAAATTTACCTGGCACGTGTCCCT
