# Supplementary material for: SAMD1 suppresses epithelial–mesenchymal transition pathways in pancreatic ductal adenocarcinoma
Source: PLoS Biol. 2024 Aug 13;22(8):e3002739. doi: 10.1371/journal.pbio.3002739 (PMC11343471; doi:10.1371/journal.pbio.3002739)
Supplement: S1 Data — (XLSX) [file pbio.3002739.s017.xlsx]

## Sheet: 1A
Fig. 1A. Underlying data for Kaplan-Meier Plot comparing samples with SAMD1 high versus low in PDAC, Data dervied from https://kmplot.com/
Sample	Expression (1=high)	Expression	Time (months)	Event
1	1	1353	2.2	1
2	1	1112	24.3	0
3	1	1096	9.76667	1
4	1	972	2.66667	0
5	1	804	20.9	1
6	1	848	20.2333	1
7	1	919	22.5333	0
8	1	917	23.0333	1
9	1	751	42.9	0
10	1	1039	32.3	0
11	1	1435	16.1333	0
12	1	954	14.6667	0
13	1	1539	15.4333	0
14	1	833	14.6	0
15	0	686	10.6333	0
16	1	867	9.23333	1
17	0	423	21.7333	1
18	1	1069	4.76667	1
19	1	1008	22.8	1
20	1	843	3.43333	1
21	1	828	13.1333	1
22	1	1139	9.73333	1
23	1	1351	46.1	0
24	1	1659	59.8	0
25	1	823	44.1	0
26	1	1105	21.1333	1
27	1	956	7.46667	1
28	1	885	24.6	1
29	1	872	34.0333	0
30	1	852	61.8	0
31	1	825	91.3667	0
32	1	856	69.4667	0
33	1	835	64.7333	0
34	1	1568	51.4	0
35	1	968	33.2667	0
36	0	665	15.2667	1
37	1	841	36.7667	0
38	1	745	34.5667	0
39	1	1256	10.2667	1
40	1	926	24.7667	0
41	1	1015	76.1667	0
42	1	732	72.7333	1
43	1	1109	11.1333	1
44	0	222	9.63333	0
45	0	707	19.7333	1
46	0	708	7.2	1
47	1	848	7.76667	1
48	1	1010	19.5333	0
49	0	556	3.16667	1
50	1	1042	17.2333	0
51	1	1043	5.96667	1
52	1	1013	25.5667	0
53	1	987	24.4	1
54	1	1341	16.6	1
55	1	969	12.5	1
56	1	770	11.7667	1
57	0	688	16.1667	1
58	0	523	37.6667	1
59	0	687	7.6	0
60	1	742	12.7	1
61	1	1288	35.3	1
62	1	850	23.8667	0
63	1	1181	15.7667	1
64	1	1060	4.1	1
65	1	1161	5.1	1
66	1	926	1.03333	1
67	1	1273	8.13333	1
68	0	527	13.0667	0
69	1	776	14.0333	1
70	1	1416	22.3667	0
71	1	858	4.26667	1
72	1	782	7.73333	0
73	1	1038	9.63333	0
74	1	1170	67.8667	1
75	1	1734	8.4	0
76	1	2321	32.6	0
77	1	881	30.6667	0
78	1	1347	17.7333	1
79	1	725	22.0333	1
80	0	556	32.3	0
81	0	693	19.7667	1
82	0	538	7.86667	1
83	0	395	0.133333	0
84	0	672	10.4667	0
85	0	700	28	0
86	1	788	20.4667	1
87	0	499	17.2667	1
88	1	716	23.5333	0
89	0	670	12.2	1
90	0	341	19.8667	1
91	1	859	4	1
92	0	683	9.96667	1
93	0	565	12.6	1
94	0	546	15.1333	0
95	0	594	18.1667	1
96	0	672	17.2333	1
97	0	612	5.03333	1
98	1	935	22	0
99	0	674	16.3667	0
100	1	1005	10.2667	1
101	1	1464	6.46667	0
102	1	1151	21.9	0
103	1	922	5.33333	1
104	0	635	11	0
105	0	623	1.1	0
106	1	1325	0	0
107	0	696	0.233333	0
108	1	900	20.1	0
109	1	1165	13.1333	1
110	0	506	50.0667	1
111	0	398	4.83333	1
112	0	494	15.5667	1
113	0	680	20.1	1
114	1	719	37.2	0
115	0	699	15.8667	1
116	1	759	41.9	0
117	0	595	4.1	1
118	1	784	3.66667	1
119	0	414	44.4	1
120	0	652	16.0333	1
121	0	534	19.9333	1
122	0	495	30.4333	1
123	0	402	3.9	1
124	0	406	16.2	1
125	0	267	15.4	0
126	1	879	17.4	0
127	0	688	12.1667	1
128	1	867	16.0667	0
129	1	877	7.3	1
130	1	1008	15.3333	1
131	1	730	21.1667	0
132	1	1061	22.2	0
133	0	623	1.36667	1
134	1	1240	8.33333	1
135	1	1182	16.1	0
136	0	434	0.266667	0
137	0	660	4.8	1
138	1	1561	7.96667	1
139	1	1161	14.3667	0
140	1	1020	6.1	1
141	1	708	11.2667	0
142	1	713	7.5	0
143	1	1054	9.56667	0
144	1	836	8.16667	0
145	0	664	13.4667	0
146	1	797	7.66667	1
147	1	1038	9.26667	1
148	1	955	13.1	1
149	1	1013	12.6333	0
150	0	418	10.4333	1
151	1	864	19.4667	0
152	1	1545	8.9	1
153	1	1044	15.6667	1
154	1	930	13.8667	0
155	1	1152	3.16667	0
156	1	1036	15.5333	1
157	1	886	9.53333	0
158	1	962	0.3	0
159	1	731	24.5667	0
160	0	658	17.5	0
161	1	872	23.4	1
162	0	639	23.1667	1
163	1	1136	40.5333	0
164	1	1688	17.0333	1
165	1	1151	14.3333	1
166	1	1426	0.4	1
167	1	1110	18.9333	1
168	1	748	14	0
169	0	602	13.1667	0
170	1	1218	12.2	1
171	1	1060	16.6	0
172	1	867	31.7	0
173	0	569	24	0
174	1	913	11.6667	0
175	1	929	12.9333	0
176	1	1625	67.2	0
177	1	964	15.5667	0

## Sheet: 1E
Fig. 1E. Proliferation assay of PaTu8988t wild-type, control cells and two different SAMD1 knockout clones.
Day	WT			Control			SAMD1 KO#1			SAMD1 KO#2
	Replicate 1	Replicate 2	Replicate 3	Replicate 1	Replicate 2	Replicate 3	Replicate 1	Replicate 2	Replicate 3	Replicate 1	Replicate 2	Replicate 3
1	1	1	1	1	1	1	1	1	1	1	1	1
3	1.93764	2	3.496	2.72441	2.58803	3.00709	2.29188	4.28521	2.73764	2.10286	3.12097	2.53532
5	8.90069	8.63514	14.64	12.5197	10.9577	12.2411	17.1117	10.5845	16.7605	11.32	10.1935	11.3309

## Sheet: 1G
Fig. 1G. Cell shape of PaTu8988t wild-type cells, control cells, and two different SAMD1 knockout clones.
WT	Control	SAMD1KO#1	SAMD1KO#2
0.635	0.914	0.316	0.562
0.784	0.829	0.642	0.299
0.677	0.702	0.214	0.172
0.799	0.862	0.439	0.828
0.877	0.519	0.283	0.285
0.799	0.852	0.251	0.372
0.581	0.756	0.368	0.234
0.536	0.84	0.372	0.627
0.851	0.9	0.398	0.484
0.76	0.661	0.416	0.687
0.793	0.851	0.495	0.309
0.877	0.858	0.28	0.238
0.805	0.716	0.335	0.519
0.904	0.686	0.6	0.362
0.689	0.784	0.283	0.656
0.615	0.857	0.469	0.464
0.915	0.869	0.346	0.519
0.791	0.677	0.467	0.512
0.742	0.811	0.426	0.503
0.832	0.56	0.643	0.59
0.914	0.731	0.304	0.264
0.857	0.842	0.341	0.565
0.814	0.563	0.506	0.548
0.821	0.849	0.492	0.299
0.549	0.765	0.596	0.172
0.761	0.803	0.301	0.502
0.791	0.882	0.6	0.511
0.845	0.763	0.332	0.622
0.787	0.413	0.217	0.739
0.82	0.899	0.51	0.633

## Sheet: 1I
Fig. 1I. Area closed upon wound healing assay in Control and SAMD1 KO PaTu8988t cells.
WT			Control			SAMD1 KO#1			SAMD1 KO#2
Replicate 1	Replicate 2	Replicate 3	Replicate 1	Replicate 2	Replicate 3	Replicate 1	Replicate 2	Replicate 3	Replicate 1	Replicate 2	Replicate 3
24.2944	23.4297	45.0295	15.0174	34.6625	41.9117	100	83.7271	94.335	83.1942	90.0143	90.0926

## Sheet: 1K
Fig. 1K. Area closed upon wound healing assay in of PaTu8988t control or SAMD1 KO cells with or without induction of SAMD1 rescue.
	EtOH			200 nM 4-OHT
	Replicate 1	Replicate 2	Replicate 3	Replicate 1	Replicate 2	Replicate 3
Control	36.9414	53.8622	51.9773	50.1229	46.6759	59.5579
SAMD1 KO	82.6768	79.9487	86.209	63.478	52.3081	60.1761

## Sheet: 2G
Fig. 2G. Normalized gene expression of CDH2 on RNA-Seq data in PaTu8988t cells
	Control			SAMD1KO
	Replicate 1	Replicate 2	Replicate 3	Replicate 1	Replicate 2	Replicate 3
CDH2	1304.21	1367.6	1379.06	5345.92	5070.62	5365.84

## Sheet: 2K
Fig. 2K. Area closed upon wound healing assay in of PaTu8988t control, CDH2 KO, SAMD1 KO and CDH2/SAMD1 double KO cells
	+sgControl			+CDH2 KO
	Replicate 1	Replicate 2	Replicate 3	Replicate 1	Replicate 2	Replicate 3
Control	49.2827	60.4511	74.3638	86.2321	49.0929	51.0506
SAMD1 KO	100	99.7229	99.4174	62.7748	58.5099	65.4714

## Sheet: 2L
Fig. 2L. Relative CDH2 expression with or without induction of SAMD1 rescue in PaTu8988t control and SAMD1 KO cells.
		EtOH				4-OHT
		Replicate 1	Replicate 2	Replicate 3	Replicate 4	Replicate 1	Replicate 2	Replicate 3	Replicate 4
Control	FH-ER-SAMD1 WT	1	1	1	1	0.63	0.76	0.58	0.54
	FH-ER-SAMD1 WHmut	0.5	0.43	0.72	0.37	0.7	0.55	0.37	0.54
SAMD1 KO	FH-ER-SAMD1 WT	3.6	3.6	3.93	1.35	1.65	0.81	2.19	0.68
	FH-ER-SAMD1 WHmut	3.68	3.04	2.12	1.78	4.23	2.69	3.14	2.11

## Sheet: 2M
Fig. 2M. SAMD1 ChIP-qPCR at the CDH2 promoter with or without induction of SAMD1 rescue in PaTu8988t control and SAMD1 KO cells.
ChIP SAMD1
	EtOH			4-OHT
	Replicate 1	Replicate 2	Replicate 3	Replicate 1	Replicate 2	Replicate 3
Control	0.823591	0.48971	1.366	1.37078	1.84676	1.803
SAMD1 KO	0.0258266	0.0155171	0.02	3.83706	3.19319	2.173
ChIP FLAG
	EtOH			4-OHT
	Replicate 1	Replicate 2	Replicate 3	Replicate 1	Replicate 2	Replicate 3
Control	0.0686308	0.027	0.004	0.390935	0.334	0.457
SAMD1 KO	0.0730486	0.027	0.003	1.09809	0.444	0.521

## Sheet: 3A
Fig. 3A. ChIP-qPCR at the CDH2 promoter with or without induction of SAMD1 rescue in PaTu8988t control and SAMD1 KO cells using KDM1A and L3MBTL3 antibodies.
ChIP KDM1A
	EtOH		4-OHT
	Replicate 1	Replicate 2	Replicate 1	Replicate 2
Control	0.497	0.463	0.607	0.514
SAMD1 KO	0.176	0.166	0.438	0.429
ChIP L3MBTL3
	EtOH		4-OHT
	Replicate 1	Replicate 2	Replicate 1	Replicate 2
Control	0.582	0.62	0.603	0.712
SAMD1 KO	0.011	0.013	0.514	0.383

[truncated: 45 more sheets: 3B, 3H, 4B, 5D, 6A, 6B, 6E, 6G, S1A, S1B, S1C, S2A, S2C, S2D, S2E, S3B, S3D, S4C, S4E, S5A …]
